# Supplementary material for: Construction of N-Ferrocene Substituted Benzodihydrooxazoles via a Catalyst-Free Aza-Michael Addition/C(sp3)-O Bond Formation Tandem Reaction
Source: Molecules. 2023 Jul 24;28(14):5615. doi: 10.3390/molecules28145615 (PMC10384804; doi:10.3390/molecules28145615)
Supplement: Supplementary file 1 [file molecules-28-05615-s001.zip]

Archive with 1 entries (1 files):
- molecules-2518864-supplementary.pdf
